# Supplementary material for: A Comprehensive Study on the Chemical Characterization and Neuroprotective Evaluation of Pracaxi Nuts Extracts Obtained by a Sustainable Approach
Source: Foods. 2023 Oct 23;12(20):3879. doi: 10.3390/foods12203879 (PMC10606833; doi:10.3390/foods12203879)
Supplement: Supplementary file 1 [file foods-12-03879-s001.zip]

Archive with 1 entries (1 files):
- foods-2669879-supplementary.pdf
